# Supplementary material for: Thymic Carcinoma: Unraveling Neuroendocrine Differentiation and Epithelial Cell Identity Loss
Source: Cancers (Basel). 2023 Dec 25;16(1):115. doi: 10.3390/cancers16010115 (PMC10778300; doi:10.3390/cancers16010115)
Supplement: Supplementary file 1 [file cancers-16-00115-s001.zip]

Archive with 1 entries (1 files):
- cancers-2720519-supplementary.pdf
